# Supplementary material for: Horses discriminate between facial expressions of conspecifics
Source: Sci Rep. 2016 Dec 20;6:38322. doi: 10.1038/srep38322 (PMC5171796; doi:10.1038/srep38322)
Supplement: Supplementary Information [file srep38322-s3.xlsx]

## Sheet: Experiment 1
Location	Subject	Sex	Age	Model	Comparison	Left photo	Right photo	Photo first approached	Looking time positive	Looking time relaxed	Looking time agonistic	Standing time positive	Standing time relaxed	Standing time agonistic	Time spent <1.5m positive	Time spent >1.5m positive	Time spent <1.5m relaxed	Time spent >1.5m relaxed	Time spent <1.5m agonistic	Time spent >1.5m agonistic	Time touching positive	Time touching relaxed	Time touching agonistic	Notes
Langshot Equestrian Centre	Blue	Male	4	Bay	positive vs relaxed	relaxed	positive	relaxed	n/a	n/a	n/a	n/a	n/a	n/a	n/a	n/a	n/a	n/a	n/a	n/a	n/a	n/a	n/a	Only included for approach data due to equipment failure
Langshot Equestrian Centre	Chilli	Male	3	Begonia	positive vs relaxed	relaxed	positive	positive	18.28	2.73	n/a	103.36	0	n/a	103.38	0	0	0	n/a	n/a	4.56	0	n/a
CHET	Connor	Male	13	Begonia	positive vs relaxed	positive	relaxed	positive	4.21	4.22	n/a	31.09	13.43	n/a	27.57	4.18	13.44	0	n/a	n/a	1.31	0	n/a
Diamond Centre	Connor	Male	21	Bay	positive vs relaxed	relaxed	positive	relaxed	4.53	7.73	n/a	0	12.16	n/a	0	0	8.23	3.94	n/a	n/a	0	1.22	n/a
Langshot Equestrian Centre	Dolly	Female	10	Bay	positive vs relaxed	relaxed	positive	positive	11.67	5.98	n/a	52.47	15.27	n/a	27.43	25.05	10.04	5.33	n/a	n/a	0.71	0.97	n/a
SHRT	Ella	Female	6	Begonia	positive vs relaxed	relaxed	positive	n/a	11.94	5.18	n/a	8.38	22.3	n/a	8.38	0	18.2	4.08	n/a	n/a	0	0	n/a
Diamond Centre	Fudge	Female	16	Begonia	positive vs relaxed	positive	relaxed	n/a	2.37	4.09	n/a	0	0	n/a	0	0	0	0	n/a	n/a	0	0	n/a
CHET	Josh	Male	15	Bay	positive vs relaxed	positive	relaxed	positive	3.97	0	n/a	17.56	0	n/a	14.94	3.61	0	0	n/a	n/a	2.03	0	n/a
Langshot Equestrian Centre	Polly	Female	14	Bay	positive vs relaxed	relaxed	positive	n/a	4.98	0.43	n/a	6.39	0	n/a	0	6.38	0	0	n/a	n/a	0	0	n/a
SHRT	Polly	Female	21	Begonia	positive vs relaxed	positive	relaxed	relaxed	0	11.41	n/a	12.78	6.65	n/a	3.52	9.28	6.63	0	n/a	n/a	0	1.29	n/a
Langshot Equestrian Centre	Saffron	Female	20	Bay	positive vs relaxed	positive	relaxed	positive	11.48	0	n/a	68.39	0	n/a	25	43.53	0	0	n/a	n/a	5.24	0	n/a
Diamond Centre	Scoop	Male	7	Begonia	positive vs relaxed	relaxed	positive	relaxed	9.51	89.41	n/a	0	86.09	n/a	0	0	62.82	89.96	n/a	n/a	0	32.06	n/a
Plumpton	Silver	Male	14	Begonia	positive vs relaxed	positive	relaxed	relaxed	1.25	33.54	n/a	0	75.89	n/a	0	0	71.76	3.89	n/a	n/a	0	14.1	n/a
CHET	Sunny	Male	25	Begonia	positive vs relaxed	relaxed	positive	relaxed	0.9	5.81	n/a	11.87	11.84	n/a	9.34	3.31	11.85	0	n/a	n/a	0	2.39	n/a
Diamond Centre	Tasmin	Female	17	Bay	positive vs relaxed	positive	relaxed	relaxed	0	27.93	n/a	0	32.45	n/a	0	0	30.37	2.15	n/a	n/a	0	10.44	n/a
Plumpton	Westy	Male	22	Bay	positive vs relaxed	positive	relaxed	positive	34.42	3.39	n/a	73.88	0	n/a	70.17	3.61	0	0	n/a	n/a	8.92	0	n/a
Diamond Centre	Alfie	Male	13	Bay	positive vs agonistic	agonistic	positive	positive	19.03	n/a	3.08	20.07	n/a	16.21	16	3.92	n/a	n/a	0.79	15.41	5.53	n/a	0
SHRT	Charley	Male	15	Begonia	positive vs agonistic	agonistic	positive	n/a	7.7	n/a	1.43	5.62	n/a	0	0	5.6	n/a	n/a	0	0	0	n/a	0
Westfield Equestrian Centre	Chaz	Male	19	Bay	positive vs agonistic	positive	agonistic	positive	13.66	n/a	0.66	29.54	n/a	5.28	29.54	0	n/a	n/a	3.63	1.63	8.07	n/a	0
Diamond Centre	Cushla	Female	20	Begonia	positive vs agonistic	agonistic	positive	n/a	3.22	n/a	10.98	0	n/a	120	0	0	n/a	n/a	0	120	0	n/a	0
Langshot Equestrian Centre	Dizzy	Female	16	Begonia	positive vs agonistic	agonistic	positive	positive	8.38	n/a	3.94	47.02	n/a	44.55	47.17	0	n/a	n/a	13.73	28.3	3.27	n/a	0.47
Plumpton	Dougal	Male	6	Bay	positive vs agonistic	positive	agonistic	positive	49.75	n/a	7.67	120	n/a	0	116.13	3.47	n/a	n/a	0	0	12.13	n/a	0
Diamond Centre	Dounigan	Male	22	Bay	positive vs agonistic	positive	agonistic	positive	46.3	n/a	6.77	55.38	n/a	2.79	52.59	2.81	n/a	n/a	0	2.58	32.2	n/a	0
SHRT	Elle	Female	18	Begonia	positive vs agonistic	positive	agonistic	n/a	1.45	n/a	3.14	3.47	n/a	0	0	3.47	n/a	n/a	0	0	0	n/a	0
Westfield Equestrian Centre	Gemini	Male	25	Begonia	positive vs agonistic	positive	agonistic	n/a	3.85	n/a	0	3.37	n/a	0	1.48	1.92	n/a	n/a	0	0	0	n/a	0
Langshot Equestrian Centre	Posie	Female	8	Begonia	positive vs agonistic	positive	agonistic	positive	21.14	n/a	1.83	60.59	n/a	0	43.43	17.14	n/a	n/a	0	0	8.41	n/a	0
Plumpton	Robin	Male	18	Bay	positive vs agonistic	agonistic	positive	positive	9.43	n/a	0	26.61	n/a	0	23.33	3.27	n/a	n/a	0	0	4.76	n/a	0
Westfield Equestrian Centre	Rose	Female	13	Bay	positive vs agonistic	agonistic	positive	positive	13.36	n/a	1.17	22.35	n/a	2.57	20.97	1.38	n/a	n/a	0	2.58	3.67	n/a	0
SHRT	Tinker	Male	10	Begonia	positive vs agonistic	positive	agonistic	positive	7.79	n/a	2.87	11.28	n/a	0	6.6	4.68	n/a	n/a	0	0	1.42	n/a	0
Plumpton	Tom	Male	5	Bay	positive vs agonistic	positive	agonistic	n/a	1.06	n/a	6.1	2.74	n/a	0	0	0	n/a	n/a	0	0	0	n/a	0
CHET	William	Male	11	Begonia	positive vs agonistic	agonistic	positive	positive	18.49	n/a	2.45	44.18	n/a	30.55	41.35	2.75	n/a	n/a	29.48	1.93	9.05	n/a	0
Langshot Equestrian Centre	Willow	Female	16	Bay	positive vs agonistic	agonistic	positive	positive	6.34	n/a	3.34	29.57	n/a	18.32	27.56	2.16	n/a	n/a	18.23	0	1.32	n/a	1
Langshot Equestrian Centre	Bee	Male	13	Begonia	relaxed vs agonistic	relaxed	agonistic	relaxed	n/a	3.19	2.16	n/a	11.21	8.98	n/a	n/a	9.32	1.87	7.94	1.04	n/a	2.37	0
Westfield Equestrian Centre	Chippy	Male	18	Begonia	relaxed vs agonistic	relaxed	agonistic	n/a	n/a	0	2.6	n/a	0.94	0	n/a	n/a	0	0.94	0	0	n/a	0	0
Diamond Centre	Cleo	Female	20	Bay	relaxed vs agonistic	agonistic	relaxed	relaxed	n/a	40.59	2.2	n/a	74.6	0	n/a	n/a	71.64	2.91	0	0	n/a	14.32	0
CHET	Corrie	Male	16	Bay	relaxed vs agonistic	relaxed	agonistic	relaxed	n/a	8.04	0.29	n/a	10.86	7.94	n/a	n/a	9.25	1.59	5.05	4.12	n/a	0.74	0
CHET	Ellie	Female	13	Bay	relaxed vs agonistic	agonistic	relaxed	relaxed	n/a	21.38	1.6	n/a	30.3	0	n/a	n/a	28.63	2.43	0	0	n/a	7.58	0
Ditchling	Ernie	Male	19	Bay	relaxed vs agonistic	agonistic	relaxed	agonistic	n/a	4.26	7.03	n/a	13.27	10.27	n/a	n/a	9.67	3.6	8.32	1.92	n/a	0	0.94
Diamond Centre	Frank	Male	15	Begonia	relaxed vs agonistic	agonistic	relaxed	relaxed	n/a	12.15	1.53	n/a	132.28	0	n/a	n/a	50.1	83.1	0	0	n/a	8.66	0
Westfield Equestrian Centre	Herbie	Male	32	Begonia	relaxed vs agonistic	agonistic	relaxed	relaxed	n/a	4.89	0	n/a	4.7	0	n/a	n/a	4.4	0.36	0	0	n/a	0	0
CHET	KC	Female	9	Bay	relaxed vs agonistic	agonistic	relaxed	relaxed	n/a	14.98	0	n/a	21.16	0	n/a	n/a	17.65	4.13	0	0	n/a	5.12	0
Plumpton	Luska	Female	18	Bay	relaxed vs agonistic	relaxed	agonistic	n/a	n/a	7.59	4.94	n/a	17.16	0	n/a	n/a	0	17.16	0	0	n/a	0	0
Plumpton	Mel	Male		Begonia	relaxed vs agonistic	agonistic	relaxed	relaxed	n/a	18.26	10.5	n/a	33.59	71.36	n/a	n/a	34.32	0	55.53	12.9	n/a	12.84	3.51
CHET	Munch	Female	16	Begonia	relaxed vs agonistic	relaxed	agonistic	relaxed	n/a	8.44	4.49	n/a	120	0	n/a	n/a	118.01	2	0	0	n/a	4.8	0
Ditchling	Norman	Male	16	Bay	relaxed vs agonistic	relaxed	agonistic	n/a	n/a	8.38	0	n/a	7.65	0	n/a	n/a	0	7.66	0	0	n/a	0	0
Diamond Centre	Peaches	Female	8	Begonia	relaxed vs agonistic	agonistic	relaxed	agonistic	n/a	8.5	14.5	n/a	27.58	46.42	n/a	n/a	24.55	3.03	41.46	4.95	n/a	5.02	8.11
CHET	Riot	Male	6	Begonia	relaxed vs agonistic	relaxed	agonistic	relaxed	n/a	11.11	4.5	n/a	10.19	3.41	n/a	n/a	9.27	0.66	3.7	0	n/a	4.74	0
Diamond Centre	Seth	Male	8	Bay	relaxed vs agonistic	relaxed	agonistic	n/a	n/a	1.26	4.05	n/a	13.67	0	n/a	n/a	13.67	0	0	0	n/a	0	0

## Sheet: Experiment 2
Location	Subject	Sex	Age	Presentation	Model	Condition	Direct looking time	Gaze bias left time	Gaze bias right time	Approach behaviour	Avoid behaviour	Touch photo	Both ears forward	Both ears back	Ears asymmetrical			Baseline HR mode	Test HR mode	Test-baseline mode change	HR start of test	Max HR during test	HR start to max change	HR recovery time to baseline mode
															Total	RF, LB	LF, RB
Albourne	Apollo	Male	9	1	Begonia	Agonistic	26.91	2.2	0.68	9.72	2.78	0	28.98	0	0.97	0	0.97	33	45	12	31	56	25	Excluded
Albourne	Apollo	Male	9	2	Begonia	Positive	24.32	5.25	0.4	0	1.27	0	25.16	0	4.86	0	4.86	37	36	-1	38	38	0	n/a
Albourne	Benji	Male	18	2	Bay	Agonistic	22.69	3.08	0	0	0	0	3.8	13.52	12.71	0.43	12.28	HR missing	HR missing	HR missing	HR missing	HR missing	HR missing	HR missing
Albourne	Benji	Male	18	1	Bay	Positive	20.79	7.97	0	0.51	2.87	0	13.28	14.61	2.16	0.84	1.32	HR missing	HR missing	HR missing	HR missing	HR missing	HR missing	HR missing
Albourne	Poppy	Female	17	2	Begonia	Agonistic	20.08	8.64	0	0	6.33	0	8.12	3.52	18.4	5.84	12.56	45	47	2	40	47	7	2.7
Albourne	Poppy	Female	17	1	Begonia	Positive	13.48	2	11.84	4.16	0	0	0.72	12.78	14.74	8.84	5.9	37	38	1	38	49	11	27.4
Albourne	Sandy	Male	24	2	Begonia	Agonistic	30	0	0	0	3.16	0	1.84	0.23	27.96	5	22.96	31	34	3	29	35	6	0
Albourne	Sandy	Male	24	1	Begonia	Positive	28.84	0	0	27.11	0	16.2	28.52	0	0	0	0	28	28	0	28	33	5	9.7
Albourne	Sugar	Female	27	2	Bay	Agonistic	20.94	9.09	0	0	7.71	0	0	0.48	29.52	0	29.52	41	40	-1	40	45	5	0
Albourne	Sugar	Female	27	1	Bay	Positive	16.31	0	2.52	0	21	0	16.92	0	1.92	1.92	0	35	33	-2	33	123	90	49.6
Albourne	Timmy	Male	19	1	Bay	Agonistic	30	0	0	0	0	0	0	30	0	0	0	HR missing	HR missing	HR missing	HR missing	HR missing	HR missing	HR missing
Albourne	Timmy	Male	19	2	Bay	Positive	30	0	0	0	0	0	30	0	0	0	0	HR missing	HR missing	HR missing	HR missing	HR missing	HR missing	HR missing
Albourne	Zippy	Male	16	2	Begonia	Agonistic	15.85	14.12	0	0	4.16	0	1.52	0	28.44	0	28.44	47	46	-1	50	50	0	n/a
Albourne	Zippy	Male	16	1	Begonia	Positive	24.71	2.81	2.44	0	4.68	0	30	0	0	0	0	35	34	-1	35	36	1	Excluded
Diamond Centre	Alfie	Male	13	2	Begonia	Agonistic	30	0	0	0	0	0	24.9	0	4.98	0.99	3.99	36	34	-2	34	38	4	2.9
Diamond Centre	Alfie	Male	13	1	Begonia	Positive	26.01	0	5.08	0	0	0	21.6	4.11	4.23	2.18	2.05	35	33	-2	33	36	3	0
Diamond Centre	Cleo	Female	20	2	Bay	Agonistic	28.15	1.84	0	0	3.2	0	28.59	0	1.36	0.8	0.56	36	36	0	36	50	14	35
Diamond Centre	Cleo	Female	20	1	Bay	Positive	3.2	9.22	0	0	0	0	25.97	0.52	3.48	3.48	0	33	32	-1	32	34	2	9.3
Diamond Centre	Connor	Male	21	1	Bay	Agonistic	21.96	3.72	0	0	0	0	12.75	5.56	11.65	7.77	3.88	30	32	2	31	33	2	41.5
Diamond Centre	Connor	Male	21	2	Bay	Positive	5.4	15.68	0	0	0	0	1.52	14.34	14.12	2.56	11.56	33	32	-1	32	34	2	6.1
Diamond Centre	Delilah	Female	13	1	Bay	Agonistic	26.62	1.62	1.7	0	1.72	0	6.28	5.76	14.88	14.08	0.8	HR missing	HR missing	HR missing	HR missing	HR missing	HR missing	HR missing
Diamond Centre	Delilah	Female	13	2	Bay	Positive	15.87	11.79	1.05	0	0	0	0	18.58	11.35	2.92	8.43	HR missing	HR missing	HR missing	HR missing	HR missing	HR missing	HR missing
Diamond Centre	Dounigan	Male	22	2	Begonia	Agonistic	20.27	0	9.69	0	0	0	13.91	0.76	15.28	15.28	0	36	32	-4	33	36	3	4.2
Diamond Centre	Dounigan	Male	22	1	Begonia	Positive	30	0	0	0	0	0	14.48	6.76	8.56	4.88	3.68	32	31	-1	30	33	3	10.8
Diamond Centre	Frank	Male	15	1	Begonia	Agonistic	19.64	0	10.28	0	7.13	0	14.6	0	15.32	12.84	2.48	31	32	1	32	36	4	0
Diamond Centre	Frank	Male	15	2	Begonia	Positive	30	0	0	0	0	0	14.04	8.08	7.88	6.4	1.48	34	33	-1	33	34	1	0
Diamond Centre	Samson	Male	19	2	Begonia	Agonistic	30	0	0	0	0	0	18.96	0.99	10.04	10.04	0	39	41	2	39	41	2	0
Diamond Centre	Samson	Male	19	1	Begonia	Positive	9.63	0	0	0	0	0	7.36	4.24	18.32	17.56	0.76	38	37	-1	36	39	3	0
Diamond Centre	Tasmin	Female	17	2	Bay	Agonistic	8.96	6.14	9.79	0	9.55	0	5.72	7.43	16.83	13.72	3.11	33	37	4	35	37	2	39.1
Diamond Centre	Tasmin	Female	17	1	Bay	Positive	10.16	5.25	10.58	0	14.08	0	0.64	12.19	17.58	3.9	13.68	31	32	1	33	39	6	50.3
Glebe	Amber	Female	18	1	Bay	Agonistic	25.33	2.82	1.81	0	7.52	0	28.89	0	1.08	0	1.08	42	80	38	38	87	49	101.5
Glebe	Amber	Female	18	2	Bay	Positive	21.76	4.56	3.64	0	4.44	0	29.96	0	0	0	0	33	33	0	33	56	23	38.4
Glebe	Bracken	Male	10	1	Bay	Agonistic	22.81	5.29	1.89	3.19	0	0	26.88	0	3.12	0	3.12	37	38	1	36	48	12	79.8
Glebe	Bracken	Male	10	2	Bay	Positive	30	0	0	0	0	0	30	0	0	0	0	30	34	4	32	37	5	43.9
Glebe	Casper	Male	18	2	Begonia	Agonistic	28.47	1.53	0	0	0	0	29.99	0	0	0	0	HR missing	HR missing	HR missing	HR missing	HR missing	HR missing	HR missing
Glebe	Casper	Male	18	1	Begonia	Positive	27.28	2.7	0	0	0	0	30	0	0	0	0	HR missing	HR missing	HR missing	HR missing	HR missing	HR missing	HR missing
Glebe	Chocky	Female	20	2	Begonia	Agonistic	27.16	0	0	0	0	0	24.52	2.26	3.2	0	3.2	33	33	0	32	46	14	36.7
Glebe	Chocky	Female	20	1	Begonia	Positive	21.85	0	1.4	2.44	0	0	18.19	2.65	2.77	2.37	0.4	36	34	-2	35	37	2	0
Glebe	Dinky	Male	18	2	Begonia	Agonistic	29.6	0.39	0	0	0	0	30	0	0	0	0	45	42	-3	47	49	2	0
Glebe	Dinky	Male	18	1	Begonia	Positive	24.06	2.76	3.16	3.56	3	0	30	0	0	0	0	49	43	-6	43	85	42	14.9
Glebe	Disney	Female	5	1	Begonia	Agonistic	22.42	4.48	3.13	10.8	2.76	2.72	20.52	6.46	3.09	0.89	2.2	41	41	0	41	53	12	3.6
Glebe	Disney	Female	5	2	Begonia	Positive	22.39	2.57	2.12	0	0	0	21.53	5.8	2.55	2.55	0	45	43	-2	45	46	1	0
Glebe	Fizzy Pop	Female	19	1	Begonia	Agonistic	15.29	9.44	5.24	0	9.11	0	6.76	5.72	17.44	2.8	14.64	HR missing	HR missing	HR missing	HR missing	HR missing	HR missing	HR missing
Glebe	Fizzy Pop	Female	19	2	Begonia	Positive	25.1	0	4.88	0	0	0	12.05	10.53	7.47	0.36	7.11	HR missing	HR missing	HR missing	HR missing	HR missing	HR missing	HR missing
Glebe	Holly	Female	12	1	Begonia	Agonistic	20.43	5.62	1.54	10.31	3.36	5.27	22.09	3.89	4.75	1.59	3.16	43	51	8	43	55	12	46.3
Glebe	Holly	Female	12	2	Begonia	Positive	29.96	0	0	29.04	0	17.88	27.68	1.32	1	0	1	38	40	2	38	47	9	0
Glebe	Joey	Male	19	1	Begonia	Agonistic	26.2	0	3.76	0	2.04	0	28.68	0	1.32	1.32	0	36	34	-2	35	36	1	0
Glebe	Joey	Male	19	2	Begonia	Positive	24.42	0	0	14.74	0	7.16	4.43	18.6	6.54	0	6.54	34	33	-1	33	42	9	0
Glebe	Mouse	Male	20	1	Bay	Agonistic	6.04	18.63	0	0	14.23	0	21.63	1	1.92	1.92	0	32	54	22	58	68	10	61.4
Glebe	Mouse	Male	20	2	Bay	Positive	19.7	10.36	0	0	9.25	0	27.64	2.35	0	0	0	31	29	-2	28	35	7	0
Glebe	Rocky	Male	11	2	Begonia	Agonistic	28.64	0	1.32	0	0	0	19.4	4.96	5.68	0	5.68	33	32	-1	32	34	2	44.4
Glebe	Rocky	Male	11	1	Begonia	Positive	23.02	3	4	9.24	0.96	0	28.71	0	1.28	0	1.28	52	51	-1	52	70	18	4.2
Glebe	Shadow	Male	18	1	Bay	Agonistic	18.52	11.48	0	0	0	0	16.84	0	13.16	0	13.16	39	37	-2	38	40	2	0
Glebe	Shadow	Male	18	2	Bay	Positive	24.54	5.5	0	0	0	0	17.62	3.42	9.04	0	9.04	42	40	-2	34	42	8	0
Glebe	Skye	Female	17	1	Bay	Agonistic	6.73	21.52	1.72	0	12	0	24.17	0.48	5.03	1.76	3.27	35	37	2	36	41	5	48.6
Glebe	Skye	Female	17	2	Bay	Positive	25.1	2.04	2.8	0	1.12	0	24.88	0	5.06	1.8	3.26	32	33	1	31	37	6	0
Glebe	Tazman	Male	18	2	Bay	Agonistic	28.24	0	0.32	0	0	0	29.94	0	0	0	0	37	38	1	38	38	0	n/a
Glebe	Tazman	Male	18	1	Bay	Positive	21.74	7.99	0	10.16	4.81	0	29.96	0	0	0	0	44	53	9	45	54	9	Excluded
Glebe	Tear	Female	15	1	Begonia	Agonistic	27.11	0	2.89	10.86	1.42	5.28	26.43	0	3.55	0	3.55	39	40	1	39	51	12	33.3
Glebe	Tear	Female	15	2	Begonia	Positive	28.05	0	1.95	0	0	0	24.92	0	5.09	0	5.09	32	31	-1	30	31	1	0
Glebe	Toffee	Male	16	1	Begonia	Agonistic	23.81	3.04	3.12	0	5.44	0	21.17	0	8.83	3.87	4.96	HR missing	HR missing	HR missing	HR missing	HR missing	HR missing	HR missing
Glebe	Toffee	Male	16	2	Begonia	Positive	21.53	3.5	0	0	0	0	23.72	0	6.2	0	6.2	HR missing	HR missing	HR missing	HR missing	HR missing	HR missing	HR missing
Lesley's Yard	Finn	Female	15	1	Bay	Agonistic	10.85	19	0	0	15.69	0	17.87	0	5.4	0.44	4.96	37	38	1	37	51	14	26.9
Lesley's Yard	Finn	Female	15	2	Bay	Positive	16.92	9.36	3.67	2.32	0	0	20.16	0.84	8.92	2.56	6.36	32	33	1	33	35	2	33.3
Lesley's Yard	Risabella	Female	16	2	Bay	Agonistic	20.33	4.56	5.11	0	2.73	0	21.14	0	8.88	0	8.88	40	35	-5	34	35	1	91.9
Lesley's Yard	Risabella	Female	16	1	Bay	Positive	20.41	2.23	0	4	0	16.92	20.82	1.84	3.8	2.8	1	43	53	10	38	79	41	43.4
